# Supplementary material for: What Contributes to COVID-19 Vaccine Hesitancy? A Systematic Review of the Psychological Factors Associated with COVID-19 Vaccine Hesitancy
Source: Vaccines (Basel). 2022 Oct 22;10(11):1777. doi: 10.3390/vaccines10111777 (PMC9698528; doi:10.3390/vaccines10111777)
Supplement: Supplementary file 1 [file vaccines-10-01777-s001.zip]

Archive with 2 entries (2 files):
- S1- Supplementary file- PRISMA_2020_checklist.pdf
- S2- Supplentary file-Quality assessment results.pdf
